# Supplementary material for: The ribosome-associated complex RAC serves in a relay that directs nascent chains to Ssb
Source: Nat Commun. 2020 Mar 20;11:1504. doi: 10.1038/s41467-020-15313-w (PMC7083937; doi:10.1038/s41467-020-15313-w)
Supplement: Supplementary file 4 — Source Data [file 41467_2020_15313_MOESM4_ESM.xlsx]

## Sheet: Fig.1c
			Figure 1c
				anti-Ssb/Immunoprecipitation
				anti-Zuo1/Immunoprecipitation
				anti-Ssz1/Immunoprecipitation

## Sheet: Fig.1d
			Figure 1d	anti-Zuo1/Immunoprecipitation
				anti-Ssz1/Immunoprecipitation

## Sheet: Fig.1e
			Figure 1e	anti-Ssb
				anti-Ssz1
				anti-Zuo1

## Sheet: Fig.1f
				Figure 1f	anti-Zuo1/Immunoprecipitation
					anti-Ssz1/Immunoprecipitation

## Sheet: Fig.3b
				Figure 3b	anti-Ssz1
					anti-Zuo1

## Sheet: Fig.3c
			Figure 3c	anti-Zuo1/Immunoprecipitation

## Sheet: Fig.3d
		Figure 3d	anti-Ssz1/Immunoprecipitation

## Sheet: Fig.3e
			Figure 3e	anti-Ssz1/Immunoprecipitation
				anti-Zuo1/Immunoprecipitation

## Sheet: Fig.3f
			Figure 3f	anti-Zuo1/Immunoprecipitation
				anti-Ssz1/Immunoprecipitation

## Sheet: Fig.S1a,b
			Supplementary Figure 1a,b			anti-Ssz1/Immunoprecipitation
						anti-Zuo1/Immunoprecipitation

[truncated: 13 more sheets: Fig.S1c, Fig.S1d, Fig. S1e, Fig.S1f, Fig.S1g, Fig.S1h, Fig.S1i, Fig.S1j, Fig. S5a, Fig. S5b, Fig.S5c, Fig. S6a, Fig. S6b]
